# Supplementary material for: Towards Advancing Real-Time Railroad Inspection Using a Directional Eddy Current Probe
Source: Sensors (Basel). 2024 Oct 18;24(20):6702. doi: 10.3390/s24206702 (PMC11511076; doi:10.3390/s24206702)
Supplement: Supplementary file 1 [file sensors-24-06702-s001.zip]

Archive with 1 entries (1 files):
- sensors-3042190-supplementary.MOV
